# Supplementary material for: Silica-rich volcanism in the early solar system dated at 4.565 Ga
Source: Nat Commun. 2018 Aug 2;9:3036. doi: 10.1038/s41467-018-05501-0 (PMC6072707; doi:10.1038/s41467-018-05501-0)
Supplement: Supplementary file 6 — Supplementary Data 1 [file 41467_2018_5501_MOESM6_ESM.xlsx]

## Sheet: Sheet1
S1. Pyroxene, feldspar, and silica phenocryst compositions by EPMA.
	Pyroxene Phenocrysts															Feldspar Phenocrysts															Silica Phenocrysts
Number	SiO2	MgO	Na2O	Al2O3	P2O5	CaO	K2O	TiO2	Cr2O3	NiO	FeO	MnO	Total		Number	SiO2	MgO	Na2O	Al2O3	P2O5	CaO	K2O	TiO2	Cr2O3	NiO	FeO	MnO	Total		Number	SiO2	MgO	Na2O	Al2O3	P2O5	CaO	K2O	TiO2	Cr2O3	NiO	FeO	MnO	Total
1_1	55.16	20.473	0.08	1.225	0	19.264	0	0.244	0.715	0.02	3.253	0.653	101.087		1_1	46.457	0.346	0.944	34.938	0	18.063	0.017	0.013	0.01	0.014	0.103	0.031	100.936		1_1	97.392	0.002	0.279	1.442	0.01	0.29	0.011	0.184	0.001	0	0.036	0	99.647
1_2	55.106	20.193	0.085	1.183	0.037	19.136	0.005	0.233	0.695	0.013	3.296	0.654	100.636		1_2	46.277	0.346	0.939	34.912	0.015	18.194	0.005	0	0	0.004	0.094	0.021	100.807		1_2	97.596	0.008	0.097	0.63	0.029	0.047	0.14	0.093	0.007	0.024	0.032	0.007	98.71
1_3	54.887	20.218	0.091	1.199	0.021	19.204	0	0.238	0.734	0	3.324	0.679	100.595		1_3	46.349	0.349	0.952	34.921	0.001	18.242	0.009	0.014	0.014	0.016	0.121	0.028	101.016		1_3	97.425	0.001	0.089	0.64	0.012	0.055	0.143	0.087	0	0	0.019	0.007	98.478
1_4	54.715	20.133	0.071	1.219	0.022	19.244	0.009	0.247	0.723	0.037	3.363	0.66	100.443		1_4	46.432	0.305	0.932	34.978	0	18.191	0	0.015	0	0.005	0.091	0.028	100.977		1_4	97.566	0	0.082	0.675	0	0.055	0.144	0.08	0	0.007	0.022	0.014	98.645
1_5	54.607	20.055	0.094	1.22	0.011	19.14	0	0.24	0.695	0	3.329	0.661	100.052		1_5	46.252	0.334	0.909	35.082	0	18.223	0.016	0.017	0.008	0.033	0.091	0.02	100.985		1_5	97.177	0	0.117	0.682	0	0.093	0.138	0.086	0.003	0.018	0.011	0	98.325
1_6	54.493	20.122	0.052	1.194	0.002	19.216	0	0.243	0.703	0.039	3.398	0.684	100.146		1_6	45.954	0.371	0.926	34.873	0.027	18.233	0.008	0	0.011	0	0.114	0.026	100.543		1_6	96.322	0	0.107	0.738	0.008	0.086	0.14	0.078	0	0.019	0.018	0.003	97.519
1_7	54.682	20.056	0.065	1.221	0.003	19.227	0	0.245	0.711	0	3.368	0.661	100.239		1_7	46.088	0.331	0.935	35.075	0	18.216	0.012	0	0	0.025	0.113	0.022	100.817		1_7	96.999	0	0.1	0.728	0.003	0.081	0.15	0.077	0	0.017	0.009	0	98.164
1_8	54.683	20.108	0.087	1.212	0.011	19.182	0.007	0.241	0.712	0	3.363	0.684	100.29		1_8	45.984	0.324	0.92	35.075	0	18.26	0.02	0.008	0	0	0.108	0.022	100.721		1_8	97.079	0	0.119	0.714	0.007	0.08	0.146	0.076	0	0.01	0	0	98.231
1_9	54.432	20.055	0.072	1.205	0.014	19.133	0.009	0.258	0.726	0	3.354	0.662	99.92		1_9	46.027	0.337	0.869	35.19	0	18.398	0.015	0.004	0	0.02	0.109	0.031	101		1_9	97.131	0	0.129	0.714	0.003	0.081	0.145	0.084	0.002	0	0.003	0.011	98.303
1_10	54.477	20.117	0.069	1.218	0.012	19.081	0.011	0.261	0.717	0.017	3.301	0.674	99.955		1_10	46.1	0.342	0.941	35.186	0	18.385	0.014	0.003	0	0	0.112	0.017	101.1		1_10	97.005	0	0.115	0.725	0	0.096	0.136	0.092	0.003	0.027	0.026	0.005	98.23
1_11	54.51	20.159	0.074	1.233	0.031	19.219	0.011	0.259	0.69	0.011	3.282	0.674	100.153		1_11	46.197	0.329	0.921	35.225	0	18.193	0.001	0.016	0	0.003	0.119	0.012	101.016		1_11	97.071	0.004	0.102	0.712	0	0.079	0.136	0.078	0	0	0.018	0	98.2
1_12	54.334	19.945	0.087	1.242	0	18.987	0.066	0.235	0.705	0	3.253	0.694	99.548		1_12	46.11	0.314	0.909	35.221	0.018	18.162	0.005	0.027	0.007	0	0.099	0.021	100.893		1_12	97.037	0	0.113	0.706	0.014	0.08	0.136	0.088	0	0	0.013	0	98.187
1_13	54.409	20.01	0.062	1.242	0	19.168	0.018	0.259	0.719	0.001	3.376	0.64	99.904		1_13	46.032	0.319	0.979	35.185	0.014	18.204	0	0.008	0.004	0	0.087	0.016	100.848		1_13	96.65	0.007	0.085	0.739	0	0.101	0.15	0.107	0	0	0.002	0	97.841
1_14	54.517	20.089	0.076	1.245	0.023	19.076	0.013	0.26	0.724	0.003	3.397	0.646	100.069		1_14	46.148	0.292	0.923	35.199	0.003	18.224	0.004	0.017	0.002	0.018	0.09	0.007	100.927		1_14	96.669	0.01	0.12	0.769	0.004	0.092	0.147	0.095	0.003	0.001	0.009	0.001	97.92
1_15	54.427	20.045	0.071	1.283	0	19.075	0	0.278	0.733	0	3.351	0.679	99.942		1_15	46.142	0.31	0.973	35.131	0	18.247	0.007	0.023	0.005	0	0.114	0.023	100.975		1_15	97.017	0.008	0.109	0.756	0	0.102	0.138	0.094	0	0.018	0.005	0	98.247
1_16	54.313	19.796	0.076	1.45	0.035	18.902	0.007	0.302	0.788	0.006	3.567	0.678	99.92		1_16	46.023	0.334	0.884	35.285	0.04	18.409	0.007	0.017	0.016	0.011	0.087	0.011	101.124		1_16	97.371	0.009	0.116	0.767	0	0.1	0.152	0.093	0	0	0.01	0.001	98.619
1_17	54.279	19.987	0.084	1.327	0.036	19.019	0	0.285	0.747	0.016	3.503	0.656	99.939		1_17	45.981	0.31	0.899	35.298	0.033	18.303	0.005	0.019	0.003	0.02	0.104	0.018	100.993		1_17	97.486	0	0.115	0.769	0.005	0.09	0.139	0.105	0	0	0.006	0	98.715
1_18	54.277	19.994	0.06	1.304	0.003	19.09	0	0.293	0.732	0	3.422	0.668	99.843		1_18	45.904	0.319	0.933	35.387	0.011	18.482	0	0.015	0	0	0.113	0.027	101.191		1_18	97.284	0	0.107	0.734	0.017	0.097	0.159	0.085	0	0	0	0	98.483
1_19	54.307	19.857	0.086	1.296	0.002	19.032	0.006	0.286	0.756	0.007	3.429	0.678	99.742		1_19	45.942	0.299	0.976	35.277	0.015	18.181	0.007	0.002	0.018	0.006	0.094	0.028	100.845		1_19	97.252	0.012	0.103	0.775	0	0.109	0.158	0.092	0.006	0.012	0.009	0.008	98.536
1_20	53.152	19.984	0.077	2.217	0	17.843	0.01	0.28	0.69	0.022	3.26	0.643	98.178		1_20	46.144	0.31	0.94	35.263	0.018	18.318	0.001	0.015	0.003	0	0.129	0.019	101.16		1_20	97.14	0	0.109	0.728	0.009	0.102	0.144	0.087	0	0	0.002	0	98.321
1_21	54.821	20.292	0.066	1.359	0	18.998	0.009	0.308	0.741	0.017	3.36	0.682	100.653		1_21	45.949	0.3	0.925	35.461	0.01	18.323	0	0.005	0	0.007	0.116	0.017	101.113		1_21	97.114	0.004	0.134	0.756	0	0.089	0.155	0.092	0	0.003	0.019	0.002	98.368
1_22	54.522	20.162	0.078	1.307	0	18.979	0	0.307	0.734	0.004	3.352	0.653	100.098		1_22	46.004	0.31	1.002	35.415	0.001	18.266	0.011	0.006	0	0	0.13	0.031	101.176		1_22	97.376	0.009	0.085	0.716	0	0.075	0.139	0.086	0.002	0.006	0.013	0	98.507
1_23	54.268	19.965	0.06	1.331	0.001	19.011	0.004	0.318	0.749	0.001	3.326	0.679	99.713		1_23	47.435	0.365	1.466	34.261	0	17.386	0.011	0.019	0	0.003	0.163	0.041	101.15		1_23	97.037	0.006	0.101	0.725	0.003	0.095	0.158	0.07	0	0	0.006	0.002	98.203
1_24	54.259	20.001	0.058	1.318	0	19.046	0	0.308	0.734	0.014	3.364	0.672	99.774		1_24	49.096	0.406	1.969	32.845	0.019	16.017	0.023	0.032	0	0	0.204	0.044	100.655		1_24	96.77	0.008	0.105	0.694	0	0.067	0.159	0.088	0.013	0	0.023	0	97.927
1_25	53.284	19.064	0.072	2.275	0	18.981	0	0.505	0.94	0	4.065	0.753	99.939		1_25	49.541	0.427	2.16	32.573	0.011	15.878	0.012	0.019	0.003	0.002	0.222	0.023	100.871		1_25	96.247	0.008	0.088	0.678	0.002	0.064	0.167	0.074	0	0.026	0.006	0.007	97.367
1_26	56.724	32.102	0.009	0.809	0.004	2.39	0.005	0.176	0.781	0.018	6.384	0.939	100.341		1_26	50.036	0.398	2.32	32.471	0.01	15.724	0.036	0.018	0	0.008	0.269	0.027	101.317		1_26	97.577	0.008	0.087	0.62	0	0.058	0.174	0.09	0	0	0.02	0.01	98.644
1_27	56.23	31.556	0.029	0.871	0	2.379	0.002	0.172	0.791	0.033	6.258	0.946	99.267		1_27	49.999	0.337	2.515	32.254	0	15.443	0.033	0.041	0	0.011	0.296	0.055	100.984		1_27	97.05	0	0.083	0.606	0	0.04	0.159	0.091	0	0.011	0.029	0.001	98.07
1_28	56.944	31.94	0.002	0.854	0.003	2.343	0.012	0.156	0.763	0.016	6.473	0.954	100.46		1_28	50.835	0.307	2.724	31.701	0.019	14.813	0.044	0.051	0	0.003	0.333	0.036	100.866		1_28	96.625	0	0.242	1.16	0	0.192	0.029	0.126	0	0.011	0.029	0.01	98.424
1_29	56.865	32.201	0	0.79	0	2.411	0.013	0.166	0.803	0.001	6.303	0.94	100.493		1_29	51.136	0.257	2.933	31.401	0.028	14.409	0.093	0.057	0.007	0.003	0.414	0.046	100.784
1_30	56.366	31.843	0.02	0.823	0	2.406	0.002	0.176	0.822	0.012	6.354	0.985	99.809		1_30	51.52	0.199	3.083	31.285	0	14.235	0.128	0.061	0	0	0.483	0.048	101.042		2_1	98.35	0	0.185	0.798	0.021	0.111	0.174	0.111	0.005	0	0.024	0	99.779
1_31	56.584	32.195	0.02	0.822	0	2.402	0.004	0.166	0.812	0	6.303	0.958	100.266																	2_2	98.083	0.007	0.116	0.703	0.019	0.09	0.17	0.104	0.006	0	0.024	0	99.322
1_32	57.615	32.839	0.006	0.814	0.001	2.392	0.005	0.167	0.794	0	6.263	0.928	101.824		2_1	53.095	0.113	3.682	30.137	0.004	13.114	0.199	0.104	0.003	0.002	0.503	0.023	100.979		2_3	98.076	0	0.114	0.683	0.007	0.084	0.147	0.098	0	0.012	0.023	0	99.244
1_33	56.755	32.193	0.027	0.831	0	2.371	0	0.189	0.773	0.018	6.254	0.967	100.378		2_2	52.858	0.17	3.425	30.58	0.002	13.409	0.138	0.097	0	0.012	0.423	0.044	101.158		2_4	97.977	0.001	0.108	0.669	0	0.082	0.137	0.106	0.01	0	0.014	0.01	99.114
1_34	56.9	32.124	0	0.814	0.002	2.403	0.004	0.178	0.772	0	6.365	0.962	100.524		2_3	51.836	0.235	3.013	31.303	0	14.262	0.079	0.053	0	0.018	0.385	0.049	101.233		2_5	98.165	0	0.088	0.656	0	0.07	0.126	0.095	0	0	0.035	0	99.235
1_35	57.054	32.247	0	0.822	0	2.322	0.005	0.172	0.791	0	6.288	0.939	100.64		2_4	51.271	0.273	2.851	31.53	0	14.627	0.05	0.043	0	0.015	0.343	0.05	101.053		2_6	98.18	0.002	0.105	0.734	0	0.061	0.149	0.084	0	0.005	0.036	0	99.356
															2_5	51.555	0.311	2.924	31.464	0.004	14.598	0.033	0.041	0	0.021	0.324	0.019	101.294		2_7	97.916	0	0.113	0.707	0	0.074	0.153	0.106	0	0.02	0.016	0.013	99.118
2_1	56.186	31.766	0.022	1.126	0	2.372	0.006	0.176	0.822	0.01	6.296	0.954	99.736		2_6	50.482	0.427	2.385	32.097	0.019	15.584	0.027	0.022	0	0	0.277	0.019	101.339		2_8	97.767	0.007	0.113	0.728	0	0.051	0.141	0.114	0	0.006	0.02	0	98.947
2_2	56.786	32.194	0.007	0.943	0.029	2.366	0.002	0.167	0.851	0	6.282	0.915	100.542		2_7	49.289	0.489	2.152	32.603	0.006	15.925	0.013	0.025	0	0	0.252	0.041	100.795		2_9	97.459	0.009	0.138	0.723	0	0.08	0.154	0.091	0.012	0	0.007	0	98.673
2_3	56.429	31.945	0	0.946	0.015	2.406	0	0.164	0.821	0	6.327	0.931	99.984		2_8	49.357	0.45	2.096	32.719	0.027	16.136	0.021	0.026	0.003	0.026	0.194	0.03	101.085		2_10	97.222	0.007	0.116	0.701	0	0.086	0.146	0.107	0	0.017	0	0	98.402
2_4	56.921	32.305	0	0.957	0.006	2.399	0	0.173	0.83	0.005	6.333	0.938	100.867		2_9	46.288	0.32	1.06	34.999	0	18.076	0.018	0.024	0.018	0.009	0.116	0.036	100.964		2_11	97.327	0	0.115	0.719	0.02	0.066	0.147	0.108	0	0.004	0.012	0	98.518
2_5	56.791	32.138	0.001	0.957	0.007	2.39	0.006	0.17	0.83	0	6.245	0.932	100.467		2_10	46.007	0.314	0.996	35.617	0	18.311	0.005	0.011	0	0.01	0.136	0.018	101.425		2_12	97.073	0.006	0.107	0.714	0	0.074	0.144	0.107	0.001	0	0.028	0	98.254
2_6	56.674	32.184	0.02	0.941	0.012	2.38	0	0.153	0.827	0	6.279	0.902	100.372		2_11	46.011	0.296	0.964	35.287	0.003	18.286	0.015	0.006	0.002	0.008	0.132	0.033	101.043		2_13	97.225	0	0.12	0.708	0	0.081	0.152	0.102	0.01	0	0.016	0	98.414
2_7	56.797	32.227	0.004	0.94	0	2.402	0	0.178	0.849	0	6.304	0.948	100.649		2_12	46.057	0.305	0.972	35.536	0	18.382	0.003	0.017	0.005	0.016	0.128	0.013	101.434		2_14	96.912	0.008	0.133	0.682	0	0.144	0.147	0.108	0	0.003	0.013	0	98.15
2_8	57.221	32.559	0.019	0.94	0.008	2.387	0.007	0.162	0.813	0.02	6.219	0.95	101.305		2_13	46.195	0.302	0.96	35.307	0.02	18.213	0.006	0.013	0.015	0	0.103	0.017	101.151		2_15	97.162	0.006	0.124	0.701	0	0.095	0.14	0.104	0	0.006	0.013	0	98.351
2_9	57.144	32.548	0	0.956	0	2.365	0	0.165	0.824	0.021	6.306	0.932	101.261		2_14	45.766	0.304	0.914	35.235	0	18.206	0.015	0.026	0.004	0.002	0.142	0.03	100.644		2_16	96.818	0.005	0.134	0.719	0	0.09	0.144	0.087	0	0.036	0.004	0	98.037
2_10	56.049	31.549	0.009	1.059	0.004	2.418	0.002	0.181	0.834	0.017	6.423	0.912	99.457		2_15	44.689	0.287	1.032	37.122	0.021	18.608	0.026	0.01	0	0	0.122	0.019	101.936		2_17	96.936	0.005	0.113	0.695	0	0.086	0.143	0.102	0	0	0.031	0.014	98.125
2_11	56.649	32.165	0	0.953	0.029	2.398	0	0.176	0.828	0.016	6.266	0.958	100.438		2_16	46.176	0.328	0.967	35.794	0.016	18.451	0.008	0	0.004	0.025	0.118	0.022	101.909		2_18	95.98	0.003	0.1	0.72	0	0.088	0.148	0.092	0	0	0.011	0	97.142
2_12	56.772	32.166	0.003	0.967	0	2.437	0	0.161	0.835	0.007	6.31	0.9	100.558		2_17	46.143	0.316	0.999	35.75	0.005	18.404	0.013	0.013	0	0.002	0.107	0.015	101.767
2_13	56.501	32.144	0.005	0.977	0.001	2.378	0	0.166	0.818	0.007	6.273	0.907	100.177		2_18	46.235	0.323	0.998	35.609	0.004	18.287	0.008	0.022	0	0.013	0.125	0.027	101.651
2_14	56.816	32.377	0.005	0.95	0.009	2.418	0.003	0.149	0.831	0	6.29	0.939	100.787		2_19	46.325	0.329	0.977	35.442	0.003	18.104	0.014	0.017	0	0.013	0.126	0.017	101.367
2_15	56.709	32.218	0.024	0.94	0.003	2.389	0.002	0.187	0.822	0.005	6.323	0.928	100.55		2_20	46.274	0.334	1.025	35.495	0	18.212	0.009	0.012	0.002	0.011	0.1	0.028	101.502
2_16	56.583	32.116	0.023	0.944	0.024	2.379	0	0.174	0.829	0.013	6.341	0.932	100.358		2_21	46.18	0.326	1.019	35.555	0.029	18.252	0.007	0.019	0	0.019	0.091	0.023	101.52
2_17	56.659	32.137	0.015	0.957	0	2.358	0.005	0.166	0.836	0	6.245	0.91	100.288		2_22	46.05	0.314	0.977	35.542	0	18.239	0.012	0.019	0.006	0	0.117	0.016	101.292
2_18	56.794	32.22	0	0.969	0	2.374	0	0.162	0.831	0.013	6.35	0.908	100.621		2_23	46.127	0.33	0.991	35.599	0.003	18.293	0	0.022	0.013	0.011	0.122	0.03	101.541
2_19	56.734	32.187	0.023	0.925	0.015	2.363	0	0.188	0.825	0.02	6.263	0.953	100.496		2_24	45.968	0.309	0.952	35.722	0.008	18.459	0.01	0.016	0.003	0.009	0.138	0.045	101.639
2_20	56.768	32.114	0.016	0.911	0	2.388	0	0.164	0.818	0.009	6.266	0.933	100.387		2_25	46.09	0.312	0.953	35.796	0	18.316	0.01	0.006	0.008	0.011	0.115	0.016	101.633
2_21	55.966	31.587	0.017	0.939	0	2.363	0	0.168	0.825	0.016	6.338	0.906	99.125		2_26	45.961	0.303	0.934	35.609	0.007	18.378	0.01	0.021	0.009	0.014	0.115	0.035	101.396
2_22	56.626	32.101	0.005	0.874	0	2.4	0	0.138	0.811	0.01	6.271	0.927	100.163		2_27	46.051	0.304	0.942	35.801	0	18.341	0	0.026	0	0.026	0.118	0.026	101.635
2_23	56.757	32.078	0.012	0.908	0	2.379	0.018	0.152	0.813	0.001	6.297	0.913	100.328		2_28	45.963	0.3	0.98	35.631	0.026	18.41	0.009	0.01	0	0.036	0.117	0.018	101.5
2_24	56.399	31.953	0.002	0.842	0	2.402	0	0.149	0.783	0.02	6.336	0.925	99.811		2_29	45.87	0.311	0.95	35.566	0.017	18.306	0.018	0.016	0	0.003	0.108	0.019	101.184
2_25	56.716	32.032	0.025	0.814	0	2.385	0.001	0.152	0.797	0.015	6.345	0.943	100.225		2_30	46.137	0.298	0.974	35.64	0.014	18.268	0.007	0.017	0	0.01	0.125	0.02	101.51
2_26	56.91	32.151	0.014	0.806	0.019	2.362	0	0.146	0.807	0	6.345	0.93	100.49		2_31	46.351	0.324	0.958	35.845	0	18.267	0.003	0.007	0	0.018	0.103	0.012	101.888
2_27	56.553	32.008	0.021	0.819	0.006	2.37	0	0.15	0.781	0.003	6.366	0.932	100.009		2_32	46.105	0.308	0.975	35.736	0	18.306	0.016	0.012	0	0	0.141	0.017	101.616
2_28	56.201	31.834	0	0.805	0	2.354	0.002	0.139	0.802	0	6.319	0.953	99.409		2_33	45.935	0.315	0.981	35.586	0	18.265	0.013	0.024	0	0.023	0.104	0.012	101.258
2_29	56.785	32.059	0.004	0.818	0	2.357	0.012	0.149	0.797	0	6.251	0.933	100.165		2_34	45.953	0.324	0.984	35.69	0	18.328	0.003	0.017	0	0.003	0.123	0.031	101.456
2_30	52.925	21.917	0.057	1.569	0	5.814	0.017	0.827	0.731	0.003	14.832	1.905	100.597		2_35	45.235	0.323	0.951	34.738	0.002	18.239	0.05	0.024	0	0	0.121	0.023	99.706
2_31	50.292	13.203	0.074	1.401	0.011	9.238	0	1.312	0.51	0	21.577	2.714	100.332		2_36	46.029	0.304	0.995	35.568	0.024	18.354	0.016	0.016	0.011	0.011	0.133	0.013	101.474
2_32	53.047	18.753	0.1	2.421	0	19.235	0	0.596	1.14	0.02	3.989	0.774	100.075		2_37	46.046	0.297	1.025	35.765	0.018	18.344	0.009	0.009	0.004	0	0.143	0.005	101.665
2_33	53.233	19.817	0.095	2.072	0.006	17.282	0.005	0.484	1.04	0.002	5.05	0.914	100		2_38	49.536	0.468	2.257	32.786	0.009	15.8	0.029	0.019	0	0.012	0.26	0.032	101.208
2_34	52.333	17.55	0.114	1.898	0	15.525	0	0.755	1.128	0.006	9.446	1.485	100.24		2_39	50.853	0.455	2.735	31.847	0.015	14.933	0.075	0.02	0	0.014	0.268	0.039	101.254
2_35	49.384	8.719	0.147	1.512	0	14.949	0.011	1.838	0.19	0	21.313	2.467	100.53
3_1	54.555	19.581	0.096	2.054	0.014	18.654	0	0.695	1.016	0	4.332	0.798	101.795
3_2	54.261	19.322	0.117	2.086	0.002	19.199	0.001	0.58	1.013	0.019	4.097	0.743	101.44
3_3	53.85	19.195	0.057	2.002	0.007	19.297	0	0.462	0.93	0.002	3.846	0.756	100.404
3_4	54.028	19.614	0.086	1.849	0.004	19.34	0	0.414	0.863	0.006	3.48	0.684	100.368
3_5	54.12	19.86	0.092	1.69	0.017	19.263	0	0.369	0.814	0	3.445	0.686	100.356
3_6	54.274	20.126	0.079	1.357	0.016	19.095	0.003	0.301	0.756	0.006	3.335	0.639	99.987
3_7	54.123	20.101	0.077	1.354	0.005	19.262	0.003	0.287	0.721	0	3.322	0.63	99.885
3_8	54.366	20.083	0.059	1.364	0	19.242	0	0.291	0.745	0	3.32	0.645	100.115
3_9	54.26	20.15	0.08	1.372	0	19.04	0.016	0.286	0.758	0	3.416	0.651	100.029
3_10	54.232	20.126	0.086	1.351	0	19.005	0.002	0.302	0.732	0	3.343	0.673	99.852
3_11	54.143	20.15	0.067	1.385	0.015	18.889	0	0.284	0.733	0.01	3.399	0.662	99.737
3_12	54.345	20.179	0.068	1.366	0.013	18.96	0.002	0.299	0.745	0	3.432	0.681	100.09
3_13	54.38	20.621	0.059	1.36	0.002	18.641	0.003	0.306	0.734	0	3.449	0.665	100.22
3_14	54.357	20.068	0.081	1.356	0.003	18.913	0.011	0.299	0.766	0	3.389	0.684	99.927
3_15	54.124	20.014	0.081	1.388	0.001	18.856	0.015	0.306	0.754	0.006	3.408	0.632	99.585
3_16	54.183	20.199	0.062	1.339	0.025	18.823	0	0.295	0.765	0.012	3.448	0.659	99.81
3_17	54.273	20.189	0.078	1.369	0.031	18.924	0.008	0.304	0.744	0.012	3.47	0.665	100.067
3_18	54.075	20.33	0.07	1.35	0.01	18.746	0	0.296	0.749	0	3.398	0.669	99.693
3_19	54.019	20.098	0.062	1.34	0.006	18.978	0	0.31	0.745	0	3.416	0.7	99.674
3_20	54.209	19.96	0.081	1.388	0.007	18.867	0.005	0.286	0.719	0	3.397	0.649	99.568
3_21	54.081	20.112	0.054	1.327	0.004	19.065	0.007	0.311	0.773	0	3.398	0.603	99.735
3_22	54.121	20.098	0.101	1.36	0	19.047	0	0.301	0.716	0.015	3.421	0.626	99.806
3_23	54.051	20.132	0.07	1.364	0.014	19.063	0.003	0.303	0.742	0.018	3.393	0.649	99.802
3_24	54.103	20.057	0.072	1.407	0	19.145	0.006	0.288	0.744	0.003	3.399	0.673	99.897
3_25	54.219	20.213	0.072	1.358	0.006	19.04	0	0.328	0.748	0.016	3.347	0.649	99.996
3_26	54.017	19.926	0.092	1.389	0	18.97	0.008	0.286	0.776	0.023	3.397	0.663	99.547
3_27	54.078	20.106	0.087	1.395	0	19.072	0.001	0.307	0.762	0	3.36	0.659	99.827
3_28	55.346	20.943	0.073	1.41	0.002	19.097	0.021	0.306	0.749	0.011	3.316	0.649	101.923
3_29	54.109	20.144	0.077	1.32	0.008	19.046	0	0.289	0.744	0	3.38	0.646	99.763
4_1	57	32.258	0.016	0.853	0.012	2.312	0.001	0.157	0.778	0.008	6.385	0.963	100.743
4_2	56.802	32.198	0	0.862	0	2.376	0.008	0.131	0.797	0.008	6.37	0.943	100.495
4_3	57.156	32.668	0	0.855	0.023	2.341	0	0.16	0.836	0.038	6.335	0.939	101.351
4_4	56.757	32.055	0.01	0.845	0.009	2.35	0	0.133	0.798	0	6.265	0.949	100.171
4_5	56.887	32.22	0.003	0.873	0.017	2.397	0.012	0.158	0.8	0	6.329	0.955	100.651
4_6	56.483	32.055	0.02	0.862	0	2.374	0	0.162	0.821	0	6.344	0.913	100.034
4_7	55.732	31.315	0.009	0.855	0	2.376	0.015	0.147	0.791	0.027	6.375	0.913	98.555
4_8	57.003	32.219	0.014	0.838	0	2.402	0.006	0.139	0.81	0.013	6.396	0.947	100.787
4_9	56.906	32.282	0	0.822	0.005	2.366	0.007	0.136	0.803	0.007	6.346	0.946	100.626
4_10	57.479	32.357	0	0.844	0	2.351	0	0.144	0.797	0	6.381	0.946	101.299
4_11	56.941	32.144	0.02	0.799	0	2.394	0	0.16	0.79	0.014	6.228	0.941	100.431
4_12	56.939	32.172	0.013	0.828	0.01	2.358	0	0.157	0.818	0	6.286	0.946	100.527
4_13	57.24	32.426	0.006	0.84	0.016	2.341	0	0.14	0.822	0.007	6.306	0.93	101.074
4_14	56.814	31.913	0.004	0.88	0	2.366	0.009	0.141	0.815	0	6.324	0.946	100.212
4_15	56.651	32.143	0.017	0.86	0.005	2.365	0	0.15	0.797	0.017	6.403	0.928	100.336
4_16	56.508	31.867	0.014	1.105	0	2.356	0.005	0.15	0.8	0.017	6.31	0.935	100.067
4_17	55.209	31.026	0.016	0.827	0.002	2.322	0	0.158	0.806	0.005	6.278	0.922	97.571
4_18	56.961	31.379	0.014	0.843	0	2.467	0.011	0.164	0.772	0.01	7.61	0.984	101.215
4_19	53.497	23.796	0.033	1.134	0	5.264	0.003	0.546	0.973	0.013	12.846	1.785	99.89
4_20	50.946	15.832	0.079	1.428	0	7.982	0.014	1.093	0.784	0	19.298	2.546	100.002
5_1	52.241	16.783	0.1	1.41	0	16.622	0	0.742	0.922	0	9.145	1.431	99.396
5_2	52.07	17.562	0.127	1.958	0	16.099	0.004	0.777	1.177	0	8.242	1.363	99.379
5_3	52.277	18.577	0.102	1.843	0.027	16.318	0	0.599	1.078	0.033	6.518	1.182	98.554
5_4	53.435	19.799	0.121	1.922	0.011	17.286	0.005	0.467	1.032	0.009	4.88	0.93	99.897
5_5	53.694	20.415	0.064	1.949	0.01	16.902	0	0.416	0.987	0.023	4.473	0.883	99.816
5_6	54.179	21.004	0.077	1.599	0.018	16.88	0.007	0.335	0.861	0.003	4.104	0.801	99.868
5_7	54.354	20.044	0.082	1.32	0.006	19.167	0	0.287	0.747	0.018	3.383	0.639	100.047
5_8	54.387	19.811	0.067	1.357	0.01	19.218	0.007	0.291	0.754	0.006	3.371	0.641	99.92
5_9	54.337	19.944	0.07	1.37	0.007	19.032	0	0.28	0.717	0.013	3.388	0.645	99.803
5_10	54.282	19.995	0.076	1.355	0.018	19.124	0	0.274	0.765	0	3.366	0.65	99.905
5_11	53.737	19.729	0.068	1.428	0.022	19.127	0.009	0.296	0.756	0	3.468	0.632	99.272
5_12	54.041	19.787	0.077	1.392	0.009	19.068	0	0.299	0.758	0.009	3.318	0.635	99.393
5_13	53.745	19.686	0.082	1.371	0.025	19.016	0.007	0.307	0.765	0	3.301	0.67	98.975
5_14	54.144	19.962	0.075	1.394	0.002	19.206	0	0.319	0.735	0.002	3.32	0.625	99.784
5_15	55.625	21.509	0.068	1.723	0.018	16.886	0.007	0.296	0.715	0.002	3.272	0.606	100.727
5_16	54.036	19.867	0.059	1.421	0.026	19.017	0	0.322	0.775	0	3.376	0.666	99.565
5_17	54.249	20.027	0.086	1.377	0.008	19.133	0.002	0.311	0.741	0.005	3.376	0.67	99.985
5_18	54.425	20.146	0.08	1.359	0.017	19.105	0.005	0.324	0.744	0.012	3.33	0.659	100.206
5_19	54.23	20.023	0.089	1.387	0	19.088	0.004	0.307	0.746	0	3.376	0.675	99.925
5_20	54.134	19.973	0.084	1.355	0.042	18.974	0.005	0.328	0.761	0	3.368	0.657	99.681
5_21	54.37	20.01	0.072	1.36	0.02	19.096	0.003	0.318	0.734	0	3.355	0.665	100.003
5_22	54.193	20.098	0.092	1.377	0.019	19.021	0.004	0.314	0.737	0.016	3.396	0.667	99.934
5_23	54.213	20.145	0.066	1.374	0.013	18.951	0.01	0.306	0.741	0	3.371	0.666	99.856
5_24	54.418	20.137	0.063	1.382	0	18.99	0	0.295	0.719	0	3.387	0.643	100.034
5_25	54.392	20.094	0.095	1.398	0.003	19.095	0.005	0.32	0.727	0	3.355	0.669	100.153
5_26	54.498	20.216	0.07	1.417	0.018	19.161	0.008	0.307	0.725	0.018	3.43	0.662	100.53
5_27	54.39	20.154	0.069	1.362	0.014	19.024	0.005	0.302	0.766	0	3.398	0.668	100.152
6_1	52.882	17.626	0.133	1.688	0.005	16.552	0	0.928	1.039	0.014	8.44	1.387	100.694
6_2	52.237	16.698	0.153	1.725	0.016	16.446	0	1.08	1.042	0	9.627	1.472	100.496
6_3	52.636	17.418	0.11	1.798	0	16.735	0.002	1.032	1.091	0	8.221	1.361	100.404
6_4	52.864	18.083	0.124	1.966	0	17.788	0.003	0.891	1.115	0.021	6.199	1.054	100.108
6_5	53.152	18.475	0.073	1.961	0	18.183	0	0.786	1.067	0.01	5.661	0.958	100.326
6_6	53.413	18.785	0.103	1.911	0.024	18.405	0	0.69	1.039	0	5.129	0.929	100.428
6_7	53.457	18.99	0.09	1.991	0.008	18.286	0	0.625	1.026	0	4.74	0.879	100.092
6_8	53.301	19.173	0.101	1.981	0.028	18.458	0	0.552	0.991	0.027	4.35	0.819	99.781
6_9	53.969	19.364	0.078	1.938	0.006	18.859	0	0.444	0.935	0	3.96	0.75	100.303
6_10	54.266	19.819	0.058	1.731	0.015	19.285	0.011	0.355	0.82	0.01	3.547	0.663	100.58
6_11	54.551	20.113	0.081	1.398	0.011	19.142	0	0.299	0.763	0.008	3.391	0.655	100.412
6_12	55.034	20.275	0.07	1.355	0.019	19.191	0	0.283	0.75	0	3.377	0.668	101.022
6_13	54.728	20.059	0.076	1.319	0.021	19.272	0.009	0.288	0.737	0.02	3.35	0.652	100.531
6_14	54.383	19.98	0.054	1.336	0.007	19.344	0.002	0.284	0.752	0	3.384	0.644	100.17
6_15	54.569	20.029	0.086	1.348	0	19.266	0.007	0.267	0.729	0	3.353	0.645	100.299
6_16	54.59	20.084	0.076	1.339	0.025	19.199	0	0.277	0.74	0	3.394	0.638	100.362
6_17	54.358	19.966	0.071	1.35	0.008	19.343	0.008	0.281	0.738	0.033	3.347	0.633	100.136
6_18	54.588	20.004	0.088	1.339	0.045	19.153	0.006	0.27	0.726	0.003	3.351	0.632	100.205
6_19	54.452	19.985	0.062	1.336	0.03	19.206	0.004	0.276	0.747	0.012	3.303	0.669	100.082
6_20	54.477	20.103	0.072	1.335	0.007	19.229	0	0.279	0.757	0.014	3.381	0.628	100.282
6_21	54.479	20.031	0.075	1.334	0	19.279	0.009	0.289	0.747	0	3.342	0.662	100.247
6_22	54.635	19.983	0.077	1.374	0	19.248	0.004	0.279	0.728	0	3.37	0.657	100.355
6_23	54.612	20.041	0.095	1.338	0	19.33	0.001	0.299	0.736	0	3.349	0.679	100.48
6_24	54.61	20.122	0.063	1.34	0.024	19.29	0.008	0.288	0.737	0.018	3.341	0.659	100.5
6_25	54.525	19.978	0.036	1.378	0.003	19.256	0	0.3	0.744	0.01	3.363	0.669	100.262
6_26	54.472	20.197	0.059	1.336	0	19.328	0.002	0.293	0.745	0	3.366	0.639	100.437
6_27	54.623	20.043	0.079	1.343	0.003	19.212	0.003	0.306	0.739	0	3.326	0.633	100.31
6_28	54.497	20.119	0.083	1.391	0.002	19.136	0	0.307	0.725	0.004	3.363	0.652	100.279
6_29	54.576	19.978	0.091	1.388	0.005	19.133	0	0.289	0.76	0.013	3.398	0.609	100.24
6_30	54.61	20.178	0.062	1.412	0	19.092	0.013	0.325	0.755	0.01	3.322	0.664	100.443
