# Supplementary material for: Silica-rich volcanism in the early solar system dated at 4.565 Ga
Source: Nat Commun. 2018 Aug 2;9:3036. doi: 10.1038/s41467-018-05501-0 (PMC6072707; doi:10.1038/s41467-018-05501-0)
Supplement: Supplementary file 7 — Supplementary Data 2 [file 41467_2018_5501_MOESM7_ESM.xlsx]

## Sheet: Sheet1
S2. Calculated Mg-Fe exchange coefficients.
	OPX Phenocrysts (CaO: < 3 wt%)															CPX Phenocrysts (CaO: 18-20 wt%)														Groundmass
Number	SiO2	MgO	Na2O	Al2O3	P2O5	CaO	K2O	TiO2	Cr2O3	NiO	FeO	MnO	Total		Number	SiO2	MgO	Na2O	Al2O3	P2O5	CaO	K2O	TiO2	Cr2O3	NiO	FeO	MnO	Total			1	2	3	4	5	6	Average	SD
E1_1	56.724	32.102	0.009	0.809	0.004	2.39	0.005	0.176	0.781	0.018	6.384	0.939	100.341		A1_1	55.16	20.473	0.08	1.225	0	19.264	0	0.244	0.715	0.02	3.253	0.653	101.087		SiO2	59.2758	61.9452	61.9496	62.4161	62.1829	59.8882	61.2763	1.33797			wt %	SD
E1_2	56.23	31.556	0.029	0.871	0	2.379	0.002	0.172	0.791	0.033	6.258	0.946	99.267		A1_2	55.106	20.193	0.085	1.183	0.037	19.136	0.005	0.233	0.695	0.013	3.296	0.654	100.636		TiO2	0.684193	0.611921	0.428029	0.920316	0.782571	1.22999	0.77617	0.276916		Average Fe OPX	6.33904	0.178851
E1_3	56.944	31.94	0.002	0.854	0.003	2.343	0.012	0.156	0.763	0.016	6.473	0.954	100.46		A1_3	54.887	20.218	0.091	1.199	0.021	19.204	0	0.238	0.734	0	3.324	0.679	100.595		Al2O3	13.4893	11.8344	13.8282	10.9437	12.6633	13.5871	12.7243	1.14144		Average Mg OPX	32.0877	0.310028
E1_4	56.865	32.201	0	0.79	0	2.411	0.013	0.166	0.803	0.001	6.303	0.94	100.493		A1_4	54.715	20.133	0.071	1.219	0.022	19.244	0.009	0.247	0.723	0.037	3.363	0.66	100.443		Cr2O3	0.390458	0.399927	0.387911	0.349986	0.386913	0.344887	0.37668	0.0231711
E1_5	56.366	31.843	0.02	0.823	0	2.406	0.002	0.176	0.822	0.012	6.354	0.985	99.809		A1_5	54.607	20.055	0.094	1.22	0.011	19.14	0	0.24	0.695	0	3.329	0.661	100.052		FeO	5.45624	4.75328	3.55204	5.73047	5.52728	5.44382	5.07719	0.817123		Average Fe CPX	3.47414	0.362479
E1_6	56.584	32.195	0.02	0.822	0	2.402	0.004	0.166	0.812	0	6.303	0.958	100.266		A1_6	54.493	20.122	0.052	1.194	0.002	19.216	0	0.243	0.703	0.039	3.398	0.684	100.146		MnO	0.695902	0.620634	0.512961	0.620752	0.681034	0.646881	0.629694	0.0649664		Average Mg CPX	19.983	0.338135
E1_7	57.615	32.839	0.006	0.814	0.001	2.392	0.005	0.167	0.794	0	6.263	0.928	101.824		A1_7	54.682	20.056	0.065	1.221	0.003	19.227	0	0.245	0.711	0	3.368	0.661	100.239		MgO	6.38417	6.93566	6.02528	7.29441	5.49466	6.23759	6.3953	0.643964
E1_8	56.755	32.193	0.027	0.831	0	2.371	0	0.189	0.773	0.018	6.254	0.967	100.378		A1_8	54.683	20.108	0.087	1.212	0.011	19.182	0.007	0.241	0.712	0	3.363	0.684	100.29		CaO	12.2978	11.5521	11.9401	10.4132	10.9699	11.1542	11.3879	0.683986		Average Fe Melt	5.07719	0.817123
E1_9	56.9	32.124	0	0.814	0.002	2.403	0.004	0.178	0.772	0	6.365	0.962	100.524		A1_9	54.432	20.055	0.072	1.205	0.014	19.133	0.009	0.258	0.726	0	3.354	0.662	99.92		Na2O	1.32623	1.34685	1.37586	1.31106	1.31145	1.46739	1.35647	0.0596226		Average Mg Melt	6.3953	0.643964
E1_10	57.054	32.247	0	0.822	0	2.322	0.005	0.172	0.791	0	6.288	0.939	100.64		A1_10	54.477	20.117	0.069	1.218	0.012	19.081	0.011	0.261	0.717	0.017	3.301	0.674	99.955		Total	100	100	100	100	100	100	100	1.42109e-14
															A1_11	54.51	20.159	0.074	1.233	0.031	19.219	0.011	0.259	0.69	0.011	3.282	0.674	100.153
E2_1	56.186	31.766	0.022	1.126	0	2.372	0.006	0.176	0.822	0.01	6.296	0.954	99.736		A1_12	54.334	19.945	0.087	1.242	0	18.987	0.066	0.235	0.705	0	3.253	0.694	99.548												OPX-Melt
E2_2	56.786	32.194	0.007	0.943	0.029	2.366	0.002	0.167	0.851	0	6.282	0.915	100.542		A1_13	54.409	20.01	0.062	1.242	0	19.168	0.018	0.259	0.719	0.001	3.376	0.64	99.904														±
E2_3	56.429	31.945	0	0.946	0.015	2.406	0	0.164	0.821	0	6.327	0.931	99.984		A1_14	54.517	20.089	0.076	1.245	0.023	19.076	0.013	0.26	0.724	0.003	3.397	0.646	100.069												D Fe	1.24853	0.204003
E2_4	56.921	32.305	0	0.957	0.006	2.399	0	0.173	0.83	0.005	6.333	0.938	100.867		A1_15	54.427	20.045	0.071	1.283	0	19.075	0	0.278	0.733	0	3.351	0.679	99.942												D Mg	5.01739	0.507538
E2_5	56.791	32.138	0.001	0.957	0.007	2.39	0.006	0.17	0.83	0	6.245	0.932	100.467		A1_16	54.313	19.796	0.076	1.45	0.035	18.902	0.007	0.302	0.788	0.006	3.567	0.678	99.92
E2_6	56.674	32.184	0.02	0.941	0.012	2.38	0	0.153	0.827	0	6.279	0.902	100.372		A1_17	54.279	19.987	0.084	1.327	0.036	19.019	0	0.285	0.747	0.016	3.503	0.656	99.939												Fe-Mg Exchange Kd	0.248841	0.0478204
E2_7	56.797	32.227	0.004	0.94	0	2.402	0	0.178	0.849	0	6.304	0.948	100.649		A1_18	54.277	19.994	0.06	1.304	0.003	19.09	0	0.293	0.732	0	3.422	0.668	99.843
E2_8	57.221	32.559	0.019	0.94	0.008	2.387	0.007	0.162	0.813	0.02	6.219	0.95	101.305		A1_19	54.307	19.857	0.086	1.296	0.002	19.032	0.006	0.286	0.756	0.007	3.429	0.678	99.742
E2_9	57.144	32.548	0	0.956	0	2.365	0	0.165	0.824	0.021	6.306	0.932	101.261		A1_20	54.821	20.292	0.066	1.359	0	18.998	0.009	0.308	0.741	0.017	3.36	0.682	100.653												CPX-Melt
E2_10	56.049	31.549	0.009	1.059	0.004	2.418	0.002	0.181	0.834	0.017	6.423	0.912	99.457		A1_21	54.522	20.162	0.078	1.307	0	18.979	0	0.307	0.734	0.004	3.352	0.653	100.098														±
E2_11	56.649	32.165	0	0.953	0.029	2.398	0	0.176	0.828	0.016	6.266	0.958	100.438		A1_22	54.268	19.965	0.06	1.331	0.001	19.011	0.004	0.318	0.749	0.001	3.326	0.679	99.713												D Fe	0.684265	0.131243
E2_12	56.772	32.166	0.003	0.967	0	2.437	0	0.161	0.835	0.007	6.31	0.9	100.558		A1_23	54.259	20.001	0.058	1.318	0	19.046	0	0.308	0.734	0.014	3.364	0.672	99.774												D Mg	3.12464	0.512302
E2_13	56.501	32.144	0.005	0.977	0.001	2.378	0	0.166	0.818	0.007	6.273	0.907	100.177		A1_24	53.284	19.064	0.072	2.275	0	18.981	0	0.505	0.94	0	4.065	0.753	99.939
E2_14	56.816	32.377	0.005	0.95	0.009	2.418	0.003	0.149	0.831	0	6.29	0.939	100.787																											Fe-Mg Exchange Kd	0.21899	0.0552572
E2_15	56.709	32.218	0.024	0.94	0.003	2.389	0.002	0.187	0.822	0.005	6.323	0.928	100.55		A3_1	54.555	19.581	0.096	2.054	0.014	18.654	0	0.695	1.016	0	4.332	0.798	101.795
E2_16	56.583	32.116	0.023	0.944	0.024	2.379	0	0.174	0.829	0.013	6.341	0.932	100.358		A3_2	54.261	19.322	0.117	2.086	0.002	19.199	0.001	0.58	1.013	0.019	4.097	0.743	101.44
E2_17	56.659	32.137	0.015	0.957	0	2.358	0.005	0.166	0.836	0	6.245	0.91	100.288		A3_3	53.85	19.195	0.057	2.002	0.007	19.297	0	0.462	0.93	0.002	3.846	0.756	100.404												OPX-CPX
E2_18	56.794	32.22	0	0.969	0	2.374	0	0.162	0.831	0.013	6.35	0.908	100.621		A3_4	54.028	19.614	0.086	1.849	0.004	19.34	0	0.414	0.863	0.006	3.48	0.684	100.368														±
E2_19	56.734	32.187	0.023	0.925	0.015	2.363	0	0.188	0.825	0.02	6.263	0.953	100.496		A3_5	54.12	19.86	0.092	1.69	0.017	19.263	0	0.369	0.814	0	3.445	0.686	100.356												D Fe	1.82463	0.197213
E2_20	56.768	32.114	0.016	0.911	0	2.388	0	0.164	0.818	0.009	6.266	0.933	100.387		A3_6	54.274	20.126	0.079	1.357	0.016	19.095	0.003	0.301	0.756	0.006	3.335	0.639	99.987												D Mg	1.60575	0.0312886
E2_21	55.966	31.587	0.017	0.939	0	2.363	0	0.168	0.825	0.016	6.338	0.906	99.125		A3_7	54.123	20.101	0.077	1.354	0.005	19.262	0.003	0.287	0.721	0	3.322	0.63	99.885
E2_22	56.626	32.101	0.005	0.874	0	2.4	0	0.138	0.811	0.01	6.271	0.927	100.163		A3_8	54.366	20.083	0.059	1.364	0	19.242	0	0.291	0.745	0	3.32	0.645	100.115												Mg-Fe Exchange Kd	0.880041	0.0966513
E2_23	56.757	32.078	0.012	0.908	0	2.379	0.018	0.152	0.813	0.001	6.297	0.913	100.328		A3_9	54.26	20.15	0.08	1.372	0	19.04	0.016	0.286	0.758	0	3.416	0.651	100.029
E2_24	56.399	31.953	0.002	0.842	0	2.402	0	0.149	0.783	0.02	6.336	0.925	99.811		A3_10	54.232	20.126	0.086	1.351	0	19.005	0.002	0.302	0.732	0	3.343	0.673	99.852
E2_25	56.716	32.032	0.025	0.814	0	2.385	0.001	0.152	0.797	0.015	6.345	0.943	100.225		A3_11	54.143	20.15	0.067	1.385	0.015	18.889	0	0.284	0.733	0.01	3.399	0.662	99.737
E2_26	56.91	32.151	0.014	0.806	0.019	2.362	0	0.146	0.807	0	6.345	0.93	100.49		A3_12	54.345	20.179	0.068	1.366	0.013	18.96	0.002	0.299	0.745	0	3.432	0.681	100.09
E2_27	56.553	32.008	0.021	0.819	0.006	2.37	0	0.15	0.781	0.003	6.366	0.932	100.009		A3_13	54.38	20.621	0.059	1.36	0.002	18.641	0.003	0.306	0.734	0	3.449	0.665	100.22
E2_28	56.201	31.834	0	0.805	0	2.354	0.002	0.139	0.802	0	6.319	0.953	99.409		A3_14	54.357	20.068	0.081	1.356	0.003	18.913	0.011	0.299	0.766	0	3.389	0.684	99.927
E2_29	56.785	32.059	0.004	0.818	0	2.357	0.012	0.149	0.797	0	6.251	0.933	100.165		A3_15	54.124	20.014	0.081	1.388	0.001	18.856	0.015	0.306	0.754	0.006	3.408	0.632	99.585
															A3_16	54.183	20.199	0.062	1.339	0.025	18.823	0	0.295	0.765	0.012	3.448	0.659	99.81
E4_1	57	32.258	0.016	0.853	0.012	2.312	0.001	0.157	0.778	0.008	6.385	0.963	100.743		A3_17	54.273	20.189	0.078	1.369	0.031	18.924	0.008	0.304	0.744	0.012	3.47	0.665	100.067
E4_2	56.802	32.198	0	0.862	0	2.376	0.008	0.131	0.797	0.008	6.37	0.943	100.495		A3_18	54.075	20.33	0.07	1.35	0.01	18.746	0	0.296	0.749	0	3.398	0.669	99.693
E4_3	57.156	32.668	0	0.855	0.023	2.341	0	0.16	0.836	0.038	6.335	0.939	101.351		A3_19	54.019	20.098	0.062	1.34	0.006	18.978	0	0.31	0.745	0	3.416	0.7	99.674
E4_4	56.757	32.055	0.01	0.845	0.009	2.35	0	0.133	0.798	0	6.265	0.949	100.171		A3_20	54.209	19.96	0.081	1.388	0.007	18.867	0.005	0.286	0.719	0	3.397	0.649	99.568
E4_5	56.887	32.22	0.003	0.873	0.017	2.397	0.012	0.158	0.8	0	6.329	0.955	100.651		A3_21	54.081	20.112	0.054	1.327	0.004	19.065	0.007	0.311	0.773	0	3.398	0.603	99.735
E4_6	56.483	32.055	0.02	0.862	0	2.374	0	0.162	0.821	0	6.344	0.913	100.034		A3_22	54.121	20.098	0.101	1.36	0	19.047	0	0.301	0.716	0.015	3.421	0.626	99.806
E4_7	55.732	31.315	0.009	0.855	0	2.376	0.015	0.147	0.791	0.027	6.375	0.913	98.555		A3_23	54.051	20.132	0.07	1.364	0.014	19.063	0.003	0.303	0.742	0.018	3.393	0.649	99.802
E4_8	57.003	32.219	0.014	0.838	0	2.402	0.006	0.139	0.81	0.013	6.396	0.947	100.787		A3_24	54.103	20.057	0.072	1.407	0	19.145	0.006	0.288	0.744	0.003	3.399	0.673	99.897
E4_9	56.906	32.282	0	0.822	0.005	2.366	0.007	0.136	0.803	0.007	6.346	0.946	100.626		A3_25	54.219	20.213	0.072	1.358	0.006	19.04	0	0.328	0.748	0.016	3.347	0.649	99.996
E4_10	57.479	32.357	0	0.844	0	2.351	0	0.144	0.797	0	6.381	0.946	101.299		A3_26	54.017	19.926	0.092	1.389	0	18.97	0.008	0.286	0.776	0.023	3.397	0.663	99.547
E4_11	56.941	32.144	0.02	0.799	0	2.394	0	0.16	0.79	0.014	6.228	0.941	100.431		A3_27	54.078	20.106	0.087	1.395	0	19.072	0.001	0.307	0.762	0	3.36	0.659	99.827
E4_12	56.939	32.172	0.013	0.828	0.01	2.358	0	0.157	0.818	0	6.286	0.946	100.527		A3_28	55.346	20.943	0.073	1.41	0.002	19.097	0.021	0.306	0.749	0.011	3.316	0.649	101.923
E4_13	57.24	32.426	0.006	0.84	0.016	2.341	0	0.14	0.822	0.007	6.306	0.93	101.074		A3_29	54.109	20.144	0.077	1.32	0.008	19.046	0	0.289	0.744	0	3.38	0.646	99.763
E4_14	56.814	31.913	0.004	0.88	0	2.366	0.009	0.141	0.815	0	6.324	0.946	100.212
E4_15	56.651	32.143	0.017	0.86	0.005	2.365	0	0.15	0.797	0.017	6.403	0.928	100.336		A5_1	54.354	20.044	0.082	1.32	0.006	19.167	0	0.287	0.747	0.018	3.383	0.639	100.047
E4_16	56.508	31.867	0.014	1.105	0	2.356	0.005	0.15	0.8	0.017	6.31	0.935	100.067		A5_2	54.387	19.811	0.067	1.357	0.01	19.218	0.007	0.291	0.754	0.006	3.371	0.641	99.92
E4_17	55.209	31.026	0.016	0.827	0.002	2.322	0	0.158	0.806	0.005	6.278	0.922	97.571		A5_3	54.337	19.944	0.07	1.37	0.007	19.032	0	0.28	0.717	0.013	3.388	0.645	99.803
E4_18	56.961	31.379	0.014	0.843	0	2.467	0.011	0.164	0.772	0.01	7.61	0.984	101.215		A5_4	54.282	19.995	0.076	1.355	0.018	19.124	0	0.274	0.765	0	3.366	0.65	99.905
															A5_5	53.737	19.729	0.068	1.428	0.022	19.127	0.009	0.296	0.756	0	3.468	0.632	99.272
															A5_6	54.041	19.787	0.077	1.392	0.009	19.068	0	0.299	0.758	0.009	3.318	0.635	99.393
															A5_7	53.745	19.686	0.082	1.371	0.025	19.016	0.007	0.307	0.765	0	3.301	0.67	98.975
															A5_8	54.144	19.962	0.075	1.394	0.002	19.206	0	0.319	0.735	0.002	3.32	0.625	99.784
															A5_9	54.036	19.867	0.059	1.421	0.026	19.017	0	0.322	0.775	0	3.376	0.666	99.565
															A5_10	54.249	20.027	0.086	1.377	0.008	19.133	0.002	0.311	0.741	0.005	3.376	0.67	99.985
															A5_11	54.425	20.146	0.08	1.359	0.017	19.105	0.005	0.324	0.744	0.012	3.33	0.659	100.206
															A5_12	54.23	20.023	0.089	1.387	0	19.088	0.004	0.307	0.746	0	3.376	0.675	99.925
															A5_13	54.134	19.973	0.084	1.355	0.042	18.974	0.005	0.328	0.761	0	3.368	0.657	99.681
															A5_14	54.37	20.01	0.072	1.36	0.02	19.096	0.003	0.318	0.734	0	3.355	0.665	100.003
															A5_15	54.193	20.098	0.092	1.377	0.019	19.021	0.004	0.314	0.737	0.016	3.396	0.667	99.934
															A5_16	54.213	20.145	0.066	1.374	0.013	18.951	0.01	0.306	0.741	0	3.371	0.666	99.856
															A5_17	54.418	20.137	0.063	1.382	0	18.99	0	0.295	0.719	0	3.387	0.643	100.034
															A5_18	54.392	20.094	0.095	1.398	0.003	19.095	0.005	0.32	0.727	0	3.355	0.669	100.153
															A5_19	54.498	20.216	0.07	1.417	0.018	19.161	0.008	0.307	0.725	0.018	3.43	0.662	100.53
															A5_20	54.39	20.154	0.069	1.362	0.014	19.024	0.005	0.302	0.766	0	3.398	0.668	100.152
															A6_1	53.152	18.475	0.073	1.961	0	18.183	0	0.786	1.067	0.01	5.661	0.958	100.326
															A6_2	53.413	18.785	0.103	1.911	0.024	18.405	0	0.69	1.039	0	5.129	0.929	100.428
															A6_3	53.457	18.99	0.09	1.991	0.008	18.286	0	0.625	1.026	0	4.74	0.879	100.092
															A6_4	53.301	19.173	0.101	1.981	0.028	18.458	0	0.552	0.991	0.027	4.35	0.819	99.781
															A6_5	53.969	19.364	0.078	1.938	0.006	18.859	0	0.444	0.935	0	3.96	0.75	100.303
															A6_6	54.266	19.819	0.058	1.731	0.015	19.285	0.011	0.355	0.82	0.01	3.547	0.663	100.58
															A6_7	54.551	20.113	0.081	1.398	0.011	19.142	0	0.299	0.763	0.008	3.391	0.655	100.412
															A6_8	55.034	20.275	0.07	1.355	0.019	19.191	0	0.283	0.75	0	3.377	0.668	101.022
															A6_9	54.728	20.059	0.076	1.319	0.021	19.272	0.009	0.288	0.737	0.02	3.35	0.652	100.531
															A6_10	54.383	19.98	0.054	1.336	0.007	19.344	0.002	0.284	0.752	0	3.384	0.644	100.17
															A6_11	54.569	20.029	0.086	1.348	0	19.266	0.007	0.267	0.729	0	3.353	0.645	100.299
															A6_12	54.59	20.084	0.076	1.339	0.025	19.199	0	0.277	0.74	0	3.394	0.638	100.362
															A6_13	54.358	19.966	0.071	1.35	0.008	19.343	0.008	0.281	0.738	0.033	3.347	0.633	100.136
															A6_14	54.588	20.004	0.088	1.339	0.045	19.153	0.006	0.27	0.726	0.003	3.351	0.632	100.205
															A6_15	54.452	19.985	0.062	1.336	0.03	19.206	0.004	0.276	0.747	0.012	3.303	0.669	100.082
															A6_16	54.477	20.103	0.072	1.335	0.007	19.229	0	0.279	0.757	0.014	3.381	0.628	100.282
															A6_17	54.479	20.031	0.075	1.334	0	19.279	0.009	0.289	0.747	0	3.342	0.662	100.247
															A6_18	54.635	19.983	0.077	1.374	0	19.248	0.004	0.279	0.728	0	3.37	0.657	100.355
															A6_19	54.612	20.041	0.095	1.338	0	19.33	0.001	0.299	0.736	0	3.349	0.679	100.48
															A6_20	54.61	20.122	0.063	1.34	0.024	19.29	0.008	0.288	0.737	0.018	3.341	0.659	100.5
															A6_21	54.525	19.978	0.036	1.378	0.003	19.256	0	0.3	0.744	0.01	3.363	0.669	100.262
															A6_22	54.472	20.197	0.059	1.336	0	19.328	0.002	0.293	0.745	0	3.366	0.639	100.437
															A6_23	54.623	20.043	0.079	1.343	0.003	19.212	0.003	0.306	0.739	0	3.326	0.633	100.31
															A6_24	54.497	20.119	0.083	1.391	0.002	19.136	0	0.307	0.725	0.004	3.363	0.652	100.279
															A6_25	54.576	19.978	0.091	1.388	0.005	19.133	0	0.289	0.76	0.013	3.398	0.609	100.24
															A6_26	54.61	20.178	0.062	1.412	0	19.092	0.013	0.325	0.755	0.01	3.322	0.664	100.443
