# Supplementary material for: Silica-rich volcanism in the early solar system dated at 4.565 Ga
Source: Nat Commun. 2018 Aug 2;9:3036. doi: 10.1038/s41467-018-05501-0 (PMC6072707; doi:10.1038/s41467-018-05501-0)
Supplement: Supplementary file 8 — Supplementary Data 3 [file 41467_2018_5501_MOESM8_ESM.xlsx]

## Sheet: Sheet1
S3. Matrix compositions by EPMA.
	Pyroxene Matrix Compositions														Feldspar Matrix Compositions																Silica Matrix Compositions														Ilmenite Matrix Compositions
Line #	SiO2	MgO	Na2O	Al2O3	P2O5	CaO	K2O	TiO2	Cr2O3	NiO	FeO	MnO	Total		Line #	SiO2	MgO	Na2O	Al2O3	P2O5	CaO	K2O	TiO2	Cr2O3	NiO	FeO	MnO	Total		Line #	SiO2	MgO	Na2O	Al2O3	P2O5	CaO	K2O	TiO2	Cr2O3	NiO	FeO	MnO	Total		Line #	SiO2	CaO	TiO2	Al2O3
19	52.363	17.839	0.109	2.801	0.005	18.87	0	0.803	1.367	0	5.166	0.905	100.228		22	53.248	0.09	3.653	29.482	0	12.922	0.261	0.098	0.014	0.003	0.591	0.069	100.431		23	96.02	0.008	0.392	1.493	0	0.419	0.016	0.222	0.004	0	0.165	0.025	98.764		3	0.09	0.248	49.933	0.033
20	50.802	14.773	0.124	2.281	0.02	16.545	0	1.186	1.248	0	11.114	1.657	99.75		55	53.432	0.062	3.943	29.476	0.008	12.709	0.352	0.119	0	0	0.758	0.066	100.925		27	96.438	0	0.441	1.412	0.015	0.3	0.009	0.225	0	0.005	0.11	0.013	98.968		4	0.086	0.216	50.17	0.046
25	51.32	15.619	0.116	2.284	0	17.255	0.004	1.14	1.28	0.021	9.239	1.388	99.666		59	45.841	0.306	0.98	34.89	0.027	18.353	0	0.013	0	0	0.147	0.03	100.587		36	96.377	0	0.176	0.837	0.005	0.085	0.228	0.34	0	0.017	0.189	0	98.254		4.2	0.129	0.066	49.892	0.033
25_2	53.878	21.404	0.074	1.026	0.021	11.59	0.006	0.451	0.886	0	9.345	1.472	100.153		60	45.915	0.31	0.961	34.847	0.014	18.387	0.004	0.019	0	0	0.127	0.045	100.629		45	95.709	0	0.293	1.055	0	0.168	0.247	0.436	0	0.003	0.538	0.066	98.515		7	0.125	0.07	50.139	0.043
26	49.423	12.548	0.134	2.215	0	15.609	0	2.416	0.78	0	14.897	1.916	99.938		62	50.844	0.308	2.811	31.008	0.016	14.71	0.081	0.058	0.004	0	0.424	0.051	100.315		376	97.214	0	0.101	0.559	0	0.058	0.166	0.088	0	0.013	0.076	0.003	98.278		8	0.134	0.218	49.976	0.038
30	50.235	13.633	0.13	2.093	0.007	14.652	0.003	1.352	1.1	0.009	14.692	1.992	99.898		98	51.409	0.196	3.205	30.095	0	13.932	0.132	0.076	0.002	0.004	0.549	0.05	99.65		377	97.117	0	0.097	0.568	0	0.073	0.138	0.081	0.004	0.026	0.028	0	98.132		9	0.14	0.091	50.209	0.026
31	51.006	14.096	0.098	1.13	0.002	11.416	0.007	0.88	0.713	0.002	18.668	2.448	100.466		108	52.658	0.138	3.637	29.83	0.003	13.21	0.18	0.081	0.005	0	0.595	0.063	100.4		387	96.299	0	0.311	1.457	0.005	0.374	0.006	0.235	0.007	0	0.157	0.026	98.877		10	0.135	0.159	49.492	0.024
38	46.41	1.437	0.052	1.151	0.017	11.552	0	1.365	0	0.005	34.093	3.364	99.446		381	45.433	0.3	0.877	34.35	0.014	18.406	0.011	0.012	0	0.003	0.117	0.008	99.531		392	96.645	0.001	0.202	1.166	0	0.343	0.007	0.135	0	0	0.077	0	98.576		11	0.089	0.215	49.901	0.042
42	47.032	2.416	0.034	1.019	0.008	11.533	0.006	1.181	0	0	33.368	3.725	100.322		390	45.662	0.287	0.879	34.41	0.002	18.464	0.005	0.033	0	0.004	0.14	0.039	99.925		395	96.721	0	0.271	1.033	0.004	0.2	0.009	0.129	0.005	0	0.268	0.008	98.648		22	0.132	0.357	50.131	0.059
47	51.254	14.181	0.102	1.004	0.008	10.696	0.002	0.817	0.667	0	19.621	2.542	100.894		174	52.08	0.158	3.437	30.013	0.032	13.637	0.159	0.104	0.006	0.009	0.565	0.04	100.24		188	97.204	0	0.092	0.598	0	0.067	0.148	0.087	0	0	0.032	0	98.228		24	0.109	0.219	50.021	0.041
48	48.408	5.295	0.081	1.369	0	14.13	0.006	1.311	0.122	0	27.183	2.927	100.832		187	52.796	0.15	3.544	29.697	0.006	13.212	0.222	0.109	0	0.024	0.543	0.071	100.374		199	96.31	0.005	0.181	1.296	0	0.372	0.006	0.106	0.008	0	0.039	0.007	98.33		26	0.169	0.296	49.25	0.065
49	46.833	1.639	0.058	0.966	0	12.101	0.014	1.162	0.064	0	34.649	3.002	100.488		220	45.781	0.183	0.977	34.456	0.005	18.287	0.023	0.006	0	0.016	0.452	0.068	100.254		221	96.444	0	0.274	1.116	0.037	0.213	0.011	0.474	0	0.007	0.349	0.014	98.939		27	0.191	0.26	49.245	0.045
51	47.878	5.889	0.099	1.594	0	13.93	0.003	1.646	0.052	0	26.057	2.958	100.106		222	51.646	0.199	3.12	30.091	0.003	14.015	0.089	0.087	0	0	0.471	0.059	99.78		223	96.454	0.001	0.276	1.154	0.009	0.255	0.012	0.289	0	0	0.149	0.004	98.603		28	0.134	0.325	49.314	0.045
52	49.092	11.452	0.087	1.803	0	11.969	0	1.573	0.815	0	20.542	2.523	99.856		243	53.02	0.148	3.371	29.751	0.017	13.429	0.189	0.123	0.011	0.005	0.647	0.082	100.793		224	96.039	0	0.341	1.39	0	0.309	0.016	0.286	0.004	0.008	0.105	0	98.498		31	0.283	0.369	49.715	0.096
57	51.347	16.474	0.102	2.065	0.007	14.009	0.003	1.005	1.227	0	12.099	1.78	100.118		275	51.47	0.219	2.892	30.86	0	14.539	0.105	0.061	0.009	0.023	0.546	0.066	100.79		248	95.671	0.005	0.323	1.366	0	0.289	0.008	0.263	0.002	0	0.141	0.012	98.08		32	0.172	0.392	49.778	0.085
72	46.637	1.255	0.035	1.119	0.011	13.015	0.003	1.128	0.138	0.01	33.863	2.554	99.768		276	46.127	0.132	1.094	34.406	0.023	18.063	0.032	0.021	0	0.008	0.385	0.056	100.347		265	95.665	0	0.23	1.459	0.012	0.398	0.008	0.15	0	0	0.095	0.035	98.052		33	0.152	0.267	49.664	0.091
73	47.017	1.707	0.042	0.856	0	10.997	0.001	0.942	0.133	0.014	34.996	3.158	99.863		308	51.357	0.262	2.929	30.919	0.015	14.459	0.081	0.092	0	0	0.518	0.071	100.703		268	95.304	0.005	0.265	1.679	0	0.492	0	0.211	0.012	0	0.088	0.017	98.073		34	0.149	0.199	50.033	0.061
75	48.657	7.687	0.097	1.562	0.007	15.178	0.01	1.963	0.076	0	22.497	2.57	100.304		319	52.329	0.143	3.373	30.159	0	13.581	0.167	0.096	0	0	0.694	0.078	100.62		272	95.688	0.004	0.241	1.505	0	0.455	0.011	0.141	0.005	0	0.075	0.014	98.139		36	0.183	0.162	49.806	0.042
76	50.644	14.161	0.114	2.232	0.009	15.981	0.004	1.285	1.257	0.001	12.814	1.808	100.31		406	45.431	0.308	0.932	34.166	0	18.444	0	0.002	0.002	0	0.13	0.022	99.437		290	96.147	0	0.296	1.396	0.014	0.342	0.014	0.15	0	0	0.118	0.017	98.494		37	0.152	0.264	49.536	0.045
79	46.706	1.843	0.039	0.879	0	10.095	0	0.903	0.132	0.01	35.76	3.551	99.918																	294	96.172	0.003	0.291	1.296	0.018	0.286	0.02	0.22	0.005	0.017	0.06	0.003	98.391		38	0.167	0.317	49.504	0.073
80	48.272	10.67	0.107	1.676	0.016	10.058	0	1.681	0.677	0	23.383	2.864	99.404																	295	96.157	0	0.315	1.306	0.013	0.268	0.02	0.257	0.001	0	0.058	0	98.395		39	0.145	0.396	49.393	0.073
96	50.701	15.431	0.108	1.945	0	13.825	0.005	1.062	1.141	0.007	13.795	1.98	100																	310	95.741	0.005	0.418	1.635	0.005	0.425	0.02	0.219	0.001	0.024	0.117	0.033	98.643		40	0.179	0.299	49.774	0.069
97	50.93	16.14	0.135	2.593	0.016	16.787	0.014	1.045	1.444	0.009	9.157	1.471	99.741																	311	96.003	0	0.234	1.411	0	0.356	0.015	0.215	0.006	0.019	0.055	0.006	98.32		46	0.165	0.343	49.313	0.311
99	50.843	15.925	0.12	2.357	0.013	14.184	0	0.992	1.379	0.023	12.279	1.797	99.912																	316	96.254	0	0.267	1.427	0	0.393	0.016	0.201	0.001	0.018	0.056	0.018	98.651		56	0.18	0.103	49.733	0.04
101	50.072	13.04	0.07	1.695	0	11.139	0	1.18	0.9	0.001	19.708	2.528	100.333																	317	96.008	0	0.38	1.379	0.001	0.387	0.014	0.198	0	0.005	0.072	0.009	98.453		57	0.138	0.109	50.056	0.028
102	49.914	14.143	0.102	1.772	0.018	10.776	0.005	1.112	1.011	0	18.477	2.472	99.802																	318	95.508	0	0.451	1.485	0	0.343	0.022	0.164	0.01	0.006	0.154	0.012	98.155		58	0.173	0.075	50.08	0.055
105	47.164	4.04	0.045	1.1	0.014	10.591	0.004	1.118	0.131	0.017	32.432	3.412	100.068																	407	96.109	0.012	0.315	1.649	0.032	0.454	0.003	0.144	0.003	0.033	0.089	0.016	98.859		66	0.121	0.246	50.175	0.054
106	48.177	7.86	0.084	1.506	0.012	11.994	0.004	1.533	0.149	0.031	25.591	2.932	99.873																																68	0.152	0.208	49.835	0.098
112	46.657	1.398	0.06	0.848	0.013	13.022	0.002	1.045	0.035	0	33.856	3.236	100.172																																69	0.081	0.087	50.196	0.045
116	49.708	11.394	0.104	1.189	0.013	11.131	0.008	1.114	0.599	0	22.034	2.767	100.061																																71	0.137	0.046	50.23	0.042
117	51.949	16.982	0.115	1.973	0.004	15.145	0	0.797	1.197	0	10.52	1.621	100.303																																72	0.226	0.063	49.786	0.034
119	52.137	17.786	0.119	2.632	0.001	17.437	0	0.851	1.353	0	6.512	1.121	99.949																																73	0.078	0.041	50.041	0.033
128	52.818	18.78	0.072	2.505	0.014	17.423	0.012	0.584	1.297	0.003	5.65	0.988	100.146																																81	0.088	0.114	50.622	0.023
129	53.476	20.905	0.074	1.962	0	16.048	0	0.496	1.068	0.007	5.081	0.904	100.021																																82	0.091	0.245	50.249	0.043
130	53.271	20.175	0.083	2.448	0	17.389	0.004	0.519	1.119	0	4.403	0.848	100.259																																83	0.14	0.129	49.976	0.055
131	52.706	18.376	0.113	2.03	0	19.253	0.002	0.533	1.109	0.02	4.622	0.826	99.59																																84	0.082	0.124	50.334	0.038
132	49.785	11.708	0.096	1.566	0.037	12.644	0.014	1.31	0.471	0.008	20.624	2.616	100.879																																85	0.1	0.136	50.521	0.058
133	52.603	18.793	0.095	1.893	0	15.627	0.004	0.652	1.189	0.024	8.158	1.341	100.379																																86	0.086	0.156	50.034	0.058
134	50.473	12.784	0.145	2.464	0.023	13.984	0.039	1.385	0.632	0	17.758	2.187	101.874																																87	0.18	0.32	49.755	0.051
135	51.743	17.078	0.133	2.085	0.018	16.177	0.006	0.794	1.235	0	8.911	1.421	99.601																																88	0.093	0.081	49.107	0.35
136	52.109	17.71	0.102	2.541	0.013	18.91	0	0.686	1.316	0.005	5.487	0.952	99.831																																99	0.074	0.126	50.58	0.049
137	48.41	4.823	0.067	0.93	0.021	12.211	0	1.075	0.094	0	30.2	3.252	101.083																																100	0.104	0.123	50.269	0.042
139	48.982	10.981	0.143	2.058	0.011	15.473	0.006	1.703	0.941	0.03	17.289	2.167	99.784																																104	0.159	0.096	50.684	0.099
140	46.917	1.919	0.063	0.808	0.003	12.16	0.011	0.97	0.08	0.014	34.22	2.92	100.085																																105	0.053	0.068	50.942	0.044
141	47.584	4.324	0.075	0.921	0.002	11.014	0.011	1.125	0.14	0	31.546	3.34	100.082																																106	0.073	0.137	50.284	0.043
144	54.07	19.969	0.072	1.247	0.012	19.313	0.004	0.263	0.713	0	3.428	0.634	99.725																																113	0.152	0.196	50.437	0.055
367	53.154	20.264	0.09	2.123	0.007	16.272	0.006	0.538	1.152	0.008	5.353	0.967	99.934																																114	0.143	0.142	50.128	0.037
368	54.103	21.157	0.079	1.052	0	14.216	0	0.335	0.869	0.01	7.005	1.198	100.024																																116	0.158	0.249	49.924	0.059
373	52.473	19.759	0.09	1.981	0.006	11.588	0	0.689	1.262	0.011	10.461	1.7	100.02																																117	0.216	0.297	49.493	0.059
374	52.371	17.74	0.101	2.01	0.004	18.718	0.008	0.776	1.119	0.001	5.87	1.005	99.723																																119	0.185	0.207	49.605	0.041
378	53.887	19.882	0.081	1.729	0	19.013	0	0.409	0.895	0	3.657	0.721	100.274																																120	0.179	0.157	49.777	0.042
379	53.121	19.07	0.082	2.223	0.006	18.655	0	0.67	1.132	0.021	4.001	0.736	99.717																																121	0.15	0.239	49.865	0.076
385	48.524	9.083	0.113	1.683	0.011	14.885	0	2.091	0.283	0	20.471	2.424	99.568																																122	0.144	0.193	50.085	0.039
386	52.253	17.888	0.108	2.268	0	17.881	0.003	0.865	1.251	0	6.006	1.078	99.601																																124	0.185	0.349	49.559	0.039
389	52.665	18.631	0.118	2.404	0.016	18.646	0.003	0.824	1.204	0.003	4.594	0.842	99.95																																126	0.119	0.292	50.024	0.041
393	52.451	19.08	0.102	2.116	0.003	14.097	0.001	0.783	1.271	0	8.357	1.418	99.679																																128	0.105	0.233	50.023	0.092
394	50.552	14.41	0.148	2.069	0	17.837	0	1.243	1.265	0.011	10.491	1.522	99.548																																135	0.118	0.067	49.929	0.036
396	48.41	10.24	0.1	1.534	0	12.07	0	1.786	0.402	0.003	22.159	2.66	99.364																																140	0.152	0.241	49.941	0.046
399	53.103	22.329	0.081	1.034	0	10.024	0.016	0.364	0.904	0.005	8.912	1.435	98.207																																149	0.114	0.22	50.153	0.054
400	52.61	18.998	0.098	2.111	0.006	16.689	0.015	0.702	1.209	0	6.121	1.091	99.65
171	51.468	16.624	0.109	1.505	0.012	11.588	0.009	0.833	0.943	0	14.863	2.132	100.086
172	48.926	11.63	0.111	1.835	0.005	13.131	0	1.612	0.801	0.002	19.077	2.414	99.544
175	52.162	17.583	0.12	2.258	0.025	17.47	0.002	0.803	1.239	0	6.892	1.136	99.69
178	52.332	18.475	0.131	2.302	0.006	16.783	0	0.697	1.272	0	6.356	1.102	99.456
179	54.725	22.363	0.088	1.041	0.007	14.558	0	0.273	0.817	0.015	5.415	0.984	100.286
182	51.959	17.312	0.108	2.086	0	16.219	0.004	0.94	1.216	0	9.044	1.441	100.329
183	53.833	20.275	0.078	1.016	0.013	17.6	0.002	0.3	0.753	0	4.67	0.916	99.456
185	51.845	16.463	0.129	2.053	0.02	19.066	0	0.983	1.18	0.015	7.24	1.123	100.117
186	52.337	17.681	0.087	2.532	0.014	19.171	0.005	0.778	1.328	0	5.123	0.901	99.957
194	53.135	20.231	0.091	2.424	0.005	16.166	0	0.744	1.208	0.012	4.796	0.952	99.764
195	53.783	20.52	0.085	1.416	0.009	16.269	0	0.43	0.906	0.023	5.115	0.99	99.546
196	52.125	18.39	0.117	2.446	0.004	17.537	0	0.996	1.268	0.002	5.694	1.001	99.58
197	53.085	20.011	0.089	2.393	0.011	16.406	0.002	0.879	1.161	0	4.99	0.909	99.936
198	52.954	19.608	0.091	2.369	0.001	17.361	0	0.746	1.144	0.023	4.455	0.862	99.614
208	48.017	7.361	0.08	1.466	0.016	14.348	0.002	1.899	0.085	0	23.483	2.845	99.602
209	50.51	14.277	0.101	1.141	0.003	11.119	0	0.909	0.726	0.004	18.188	2.413	99.391
211	49.794	14.055	0.132	2.297	0.011	16.491	0.001	1.456	1.303	0.017	11.765	1.685	99.007
212	46.937	4.266	0.08	1.341	0.03	12.074	0	1.351	0.081	0	29.431	3.883	99.474
214	46.799	2.524	0.085	1.138	0.012	13.181	0.013	1.477	0.012	0	30.558	3.792	99.591
216	48.071	6.243	0.058	1.015	0.005	13.707	0.007	1.56	0.003	0	26.036	3.162	99.867
226	48.504	8.724	0.102	1.512	0	14.545	0	1.926	0.185	0	21.553	2.52	99.571
227	49.054	10.742	0.131	1.798	0.006	15.717	0	1.719	0.67	0.005	17.519	2.201	99.562
228	52.416	17.652	0.103	2.392	0	19.949	0	0.641	1.181	0	4.531	0.788	99.653
229	48.466	8.542	0.088	1.312	0.023	12.044	0	1.725	0.125	0.007	24.86	2.919	100.111
230	51.297	16.076	0.106	1.778	0	14.364	0.009	0.904	1.092	0	12.323	1.78	99.729
231	52.104	17.65	0.098	1.929	0.012	17.141	0.004	0.67	1.195	0.008	7.715	1.261	99.787
232	53.405	19.236	0.086	2.516	0.002	19.404	0.004	0.54	1.113	0	3.814	0.725	100.845
233	49.258	8.735	0.1	1.569	0.018	15.389	0.002	1.406	0.274	0	20.808	2.435	99.994
234	47.116	3.323	0.047	0.823	0.022	12.448	0.008	1.22	0	0.003	30.702	3.712	99.424
238	46.596	1.428	0.041	0.645	0.01	10.254	0.005	1.003	0	0.004	35.039	4.229	99.254
247	52.899	20.011	0.086	1.809	0.018	13.137	0	0.544	1.157	0.012	8.805	1.465	99.943
262	52.999	20.603	0.076	2.415	0.005	14.166	0.011	0.724	1.265	0.009	6.196	1.042	99.511
264	52.808	19.754	0.097	2.201	0.004	15.694	0.003	0.737	1.19	0	5.912	1.015	99.415
266	51.928	16.906	0.128	2.798	0.02	19.882	0.005	0.91	1.397	0	4.831	0.831	99.636
270	52.317	19.008	0.088	2.729	0.01	17.057	0.003	0.722	1.311	0	5.139	0.935	99.319
274	50.398	15.1	0.139	2.11	0.016	14.841	0.004	1.261	1.177	0.011	12.631	1.815	99.503
279	51.753	16.984	0.122	2.095	0.016	15.818	0	0.934	1.282	0	9.16	1.481	99.645
280	51.821	18.932	0.123	2.036	0	11.243	0	0.816	1.253	0	11.461	1.754	99.439
281	51.683	17.344	0.106	2.617	0.02	16.123	0	0.974	1.434	0	8.137	1.354	99.792
284	51.615	17.562	0.127	2.394	0.01	17.486	0.002	0.984	1.31	0.002	6.828	1.17	99.49
285	53.591	21.03	0.109	1.371	0	13.191	0.007	0.495	0.887	0.002	7.805	1.321	99.809
288	51.61	16.97	0.143	2.176	0.01	17.383	0.002	0.879	1.297	0	7.893	1.259	99.622
289	50.174	13.798	0.139	2.196	0.012	14.381	0	1.46	1.118	0	14.294	1.91	99.482
300	47.37	4.319	0.072	1.133	0.02	10.532	0.006	1.219	0.155	0	31.692	3.53	100.048
303	50.269	13.935	0.13	1.996	0.008	13.546	0.01	1.462	1.011	0.022	15.37	2.139	99.898
304	52.049	17.545	0.105	2.164	0	17.103	0.019	0.822	1.241	0	7.057	1.166	99.271
305	48.75	11.812	0.081	1.679	0.009	10.274	0.009	1.749	0.527	0	21.343	2.713	98.946
306	50.907	14.734	0.097	1.846	0.015	13.197	0.004	1.274	0.987	0	15.289	2.073	100.423
307	52.846	19.816	0.092	1.917	0.012	15.266	0	0.639	1.134	0.016	6.444	1.131	99.313
414	52.617	19.428	0.095	2.238	0.021	16.707	0.009	0.645	1.167	0	5.542	1.012	99.481
416	53.107	20.923	0.075	1.953	0.007	14.784	0.001	0.519	1.131	0.016	5.708	1.02	99.244
403	52.711	19.281	0.098	2.077	0	16.133	0.007	0.575	1.24	0.015	6.362	1.106	99.605
405	53.444	22.264	0.059	1.699	0	12.168	0.003	0.467	1.129	0.009	7.217	1.229	99.688
33	53.466	21.581	0.058	0.898	0	9.89	0.01	0.422	0.83	0.013	10.897	1.657	99.722
39	49.872	12.627	0.08	1.594	0.008	9.21	0.002	1.407	0.765	0	22.482	2.783	100.83
43	46.276	1.384	0.042	0.974	0	9.708	0.011	1.28	0	0.013	36.833	3.607	100.128
50	47.138	3.285	0.045	1.033	0	9.494	0.003	1.212	0.09	0.001	34.343	3.666	100.31
77	52.788	20.282	0.074	1.61	0.012	9.706	0	0.576	1.149	0	12.498	1.84	100.535
110	46.885	1.941	0.019	0.63	0.005	8.496	0.002	0.849	0.05	0.027	37.522	3.754	100.18
111	48.587	10.462	0.113	1.571	0.009	9.795	0.006	1.509	0.518	0.009	24.75	3.04	100.369
114	47.536	3.729	0.007	0.678	0.007	8.749	0.004	0.883	0.094	0.02	35.059	3.699	100.465
177	46.808	3.436	0.054	1.003	0.025	9.065	0.006	1.26	0.163	0.016	34.1	3.637	99.573
302	47.067	3.708	0.051	0.664	0.028	8.276	0.016	0.893	0.152	0	34.997	3.879	99.731
21	47.819	3.208	0.032	0.56	0.02	7.937	0.002	0.777	0.034	0.013	35.724	5.207	101.333
24	46.896	1.292	0.02	0.305	0.027	7.602	0.013	0.574	0	0	36.688	6.294	99.711
29	49.905	10.651	0.076	0.929	0.012	8.614	0.003	1.262	0.373	0	26.412	3.09	101.327
40	52.991	21.591	0.046	0.902	0	5.295	0.005	0.43	0.781	0	16.005	2.208	100.254
41	49.829	11.805	0.062	0.79	0.022	6.44	0.006	0.923	0.415	0.018	27.386	3.184	100.88
53	52.214	17.748	0.049	0.806	0.009	5.204	0	0.567	0.659	0	21.265	2.705	101.226
54	46.957	1.016	0.005	0.298	0.019	7.559	0	0.505	0.007	0	39.217	4.559	100.142
78	46.65	1.371	0.016	0.386	0.015	6.564	0.014	0.594	0.03	0	40.002	4.657	100.299
100	51.178	19.566	0.048	0.767	0.012	5.328	0.011	0.371	0.745	0.027	17.688	2.369	98.11
104	48.42	9.166	0.066	1.079	0	7.296	0	1.075	0.435	0	29.243	3.288	100.068
109	46.28	0.826	0.03	0.487	0	6.038	0.008	0.94	0	0.016	40.757	4.723	100.105
115	51.64	15.996	0.077	0.987	0	8.162	0.005	0.59	0.727	0	19.485	2.607	100.276
118	54.598	25.812	0.026	1.12	0	5.687	0	0.319	0.975	0	10.164	1.504	100.205
138	52.023	19.273	0.059	1.336	0	7.228	0.004	0.681	0.946	0.009	16.457	2.24	100.256
217	46.642	2.319	0.017	0.523	0	7.672	0	0.849	0.027	0	37.143	4.242	99.434
218	46.502	1.309	0	0.43	0	6.977	0.014	0.78	0.012	0	38.04	5.243	99.307
237	46.142	1.32	0	0.611	0.052	5.967	0.009	1.062	0.001	0	38.203	5.949	99.316
415	54.952	27.73	0.055	1.13	0	5.065	0	0.272	0.947	0	8.424	1.237	99.812
[truncated: 61 more columns]
