# Supplementary material for: Silica-rich volcanism in the early solar system dated at 4.565 Ga
Source: Nat Commun. 2018 Aug 2;9:3036. doi: 10.1038/s41467-018-05501-0 (PMC6072707; doi:10.1038/s41467-018-05501-0)
Supplement: Supplementary file 9 — Supplementary Data 4 [file 41467_2018_5501_MOESM9_ESM.xlsx]

## Sheet: Sheet1
S4. Calculated bulk rock and matrix compositions for NWA 11119.
		Density Corrected		Density Correction								No Density Correction
		Bulk rock composition of NWA 11119*		Matrix (EPMA)†						Average		Matrix (EPMA)							Matrix (SEM)
				1	2	3	4	5	6			1	2	3	4	5	6		1	2	3
SiO2		61.3671		59.2758	61.9452	61.9496	62.4161	62.1829	59.8882	61.2763		60.8875	63.9888	63.5513	64.5146	64.3979	61.8083		61.6048	62.9202	63.9465
TiO2		0.17852		0.684193	0.611921	0.428029	0.920316	0.782571	1.22999	0.77617		0.529981	0.473807	0.359688	0.662839	0.580415	0.850346		0.7465	0.4985	0.3965
Al2O3		19.0459		13.4893	11.8344	13.8282	10.9437	12.6633	13.5871	12.7243		14.4505	12.5577	14.4974	11.7212	13.3438	14.4874		14.0365	15.9283	15.6997
Cr2O3		0.169094		0.390458	0.399927	0.387911	0.349986	0.386913	0.344887	0.37668		0.331353	0.336655	0.325383	0.295647	0.315356	0.291544		0.4535	0.356	0.35
FeO		1.48822		5.45624	4.75328	3.55204	5.73047	5.52728	5.44382	5.07719		4.48421	3.89078	2.95152	4.63299	4.40459	4.34116		4.987	3.79525	2.8425
MnO		0.219046		0.695902	0.620634	0.512961	0.620752	0.681034	0.646881	0.629694		0.581828	0.519663	0.430237	0.51535	0.55717	0.53256		0.6225	0.55475	0.43
MgO		4.51985		6.38417	6.93566	6.02528	7.29441	5.49466	6.23759	6.3953		5.36256	5.80188	4.99377	6.13494	4.55466	5.24584		5.46	4.03525	4.35525
CaO		12.0755		12.2978	11.5521	11.9401	10.4132	10.9699	11.1542	11.3879		11.9449	10.9938	11.4388	10.1117	10.4565	10.8698		10.0652	9.57975	9.7665
Na2O		0.892887		1.32623	1.34685	1.37586	1.31106	1.31145	1.46739	1.35647		1.42717	1.43688	1.45192	1.41071	1.38958	1.57308		2.024	2.3325	2.2145
K2O		0.0439077		n.a.	n.a.	n.a.	n.a.	n.a.	n.a.	n.a.		n.a.	n.a.	n.a.	n.a.	n.a.	n.a.		n.a.	n.a.	n.a.
Total		100		100	100	100	100	100	100	100		100	100	100	100	100	100		100	100	100.002
Mode
Plagioclase		49.84		47.2	42.2	47.1	41.3	43.6	46.9	44.7167
Tridymite		26.7		19.9	25.4	24.9	25.1	27.1	22.6	24.1667
Pyroxene		12.46		32.5	32	27.8	32.6	28.6	29.2	30.45
Matrix		11
Opaques				0.51	0.45	0.15	1.02	0.71	1.35	0.698333
Values have been normalized to 100% for comparison.
n.a. = not analyzed
* The average density-corrected matrix composition was used as the matrix composition for the bulk rock composition, and an average density of 3.12 g/cm3 was estimated for the bulk matrix. Modal abundances of phenocrysts and matrix were estimated from XCT data
† Six quantitative EPMA maps were collected on matrix regions to determine matrix composition after a density correction was applied for each pixel
