# Supplementary material for: Silica-rich volcanism in the early solar system dated at 4.565 Ga
Source: Nat Commun. 2018 Aug 2;9:3036. doi: 10.1038/s41467-018-05501-0 (PMC6072707; doi:10.1038/s41467-018-05501-0)
Supplement: Supplementary file 10 — Supplementary Data 5 [file 41467_2018_5501_MOESM10_ESM.xlsx]

## Sheet: Sheet1
S5. Major, minor and rare earth element (REE) concentrations (measured by ICPMS) for a whole-rock (WR) fraction and mineral separates from NWA 11119.
	NWA 11119 WR	NWA 11119 Px A	NWA 11119 Plag A	NWA 11119 Plag B	NWA 11119 Plag C	NWA 11119 SiO2	NWA 7325 WR chip (18, 33)	Average Continental Andesite (44)	ALMA-A (3)	CI chondrite (45)
wt.%
Mg	4.84137	13.8866	1.081	1.29271	0.344214	0.0314489	8.3461	3.95595	2.90063	9.54
Al	7.39312	0.981761	28.3654	7.24641	15.0874	0.599352	9.43673	8.44701	7.75897	0.84
Ca	8.08777	11.4542	17.5655	4.75129	9.78362	0.201699	14.4011	5.14581	5.21013	0.911
Fe	2.84761	3.64914	0.634571	0.737975	0.164885	0.059083	0.443066	4.77268	4.32961	0.002
ppm (µg/g)
K	337.704	54.9251	207.229	153.56	225.118	803.729	83.015	22165	2407.44	5.46
Ti	2537.52	1889.2	588.884	625.874	179.508	590.703	179.805	4734.86	4015.64	447
Cr	2461.83	5657.06	483.047	672.868	93.4603	25.0083	3837.36	326.83	327.83	2623
Mn	3581.69	6037.36	911.073	992.529	249.497	46.6209	232.339	929.354	2091.05	1916
ppb (ng/g)
La	1043.98	157.205	315.084	246.638	110.898	142.716	17.9	18890	1440	241.4
Ce	2617.62	520.9	750.677	644.838	273.959	362.472	57.2	37440	3540	619.4
Pr	404.213	106.26	119.482	97.8611	38.2649	44.2343	7.5	5380	546	93.9
Nd	2418.18	719.895	648.635	542.69	203.947	231.636	41.5	20890	2920	473.7
Sm	854.815	383.348	186.345	198.382	55.7004	65.9357	17.9	3920	1010	153.6
Eu	481.673	37.5669	1107.36	332.849	573.039	28.326	500	1080	628	58.83
Gd	1073.94	571.436	247.251	237.482	66.3354	74.008	28.6	3920	1460	206.9
Tb	226.643	122.02	47.3396	51.6655	10.5914	12.5621	5.01	510	280	37.97
Dy	1658.63	921.777	344.457	373.586	62.5215	93.9981	30.5	3090	1960	255.8
Ho	356.703	203.13	70.1733	79.5517	14.3562	18.9327	5.88	550	467	56.44
Er	1148.94	659.381	205.252	240.604	35.8963	56.7431	14	1630	1400	165.5
Tm	161.502	90.5807	32.9839	32.7297	7.24375	8.32744	1.6	-	221	26.09
Yb	1118.68	603.998	226.233	242.001	49.9807	50.8903	10.2	1540	1500	168.7
Lu	158.145	87.9001	32.3178	35.9856	4.70709	7.31744	1.32	230	224	25.03
Sample mass (mg)	60.4	6.1	9.5	16.2	9.3	64.2
Errors (2 sigma) on REE concentrations are estimated to be ±10%; errors on all other elements besides REE are ±3%
