# Supplementary material for: Silica-rich volcanism in the early solar system dated at 4.565 Ga
Source: Nat Commun. 2018 Aug 2;9:3036. doi: 10.1038/s41467-018-05501-0 (PMC6072707; doi:10.1038/s41467-018-05501-0)
Supplement: Supplementary file 11 — Supplementary Data 6 [file 41467_2018_5501_MOESM11_ESM.xlsx]

## Sheet: Sheet1
S6. Oxygen isotope ratios for NWA 11119.
Analysis	mg	d17O'	d18O'	D17O'
NWA 11119 mixed	1.3	3.364	8.226	-0.979328
NWA 11119 green	1.5	3.133	7.781	-0.975368
NWA 11119 grey	1	3.398	8.121	-0.889888
NWA 11119 grey	0.9	3.046	7.671	-1.00429
average		3.25057	7.9115	-0.926701
stdev		0.182166	0.262843	0.0959273
