# Supplementary material for: Silica-rich volcanism in the early solar system dated at 4.565 Ga
Source: Nat Commun. 2018 Aug 2;9:3036. doi: 10.1038/s41467-018-05501-0 (PMC6072707; doi:10.1038/s41467-018-05501-0)
Supplement: Supplementary file 12 — Supplementary Data 7 [file 41467_2018_5501_MOESM12_ESM.xlsx]

## Sheet: Sheet1
S7. Al-Mg abundances for a whole-rock fraction and mineral separates in NWA 11119
Sample	27Al/24Mg	µ 26Mg*	Error on µ26Mg*	n
NWA 11119 WR	1.741	30.7348	6	10
NWA 11119 Px A	0.081	22.8386	6	10
NWA 11119 Plag A	29.924	392.269	6	10
NWA 11119 Plag B	6.393	91.8222	6	10
NWA 11119 Plag C	49.985	609.415	8.93934	15
NWA 11119 SiO2	21.734	269.648	6	10
DTS-1	-	-1.84244	6	15
BCR-2	-	-8.98795	7.49383	14
San Carlos OL	-	-9.96954	6	20
Error on the 27Al/24Mg ratio is estimated to be ±5%.
The µ26Mg* are shown with either their internal 2SE or the 2SD external reproducibility (±6 ppm), whichever is larger.
